# Supplementary material for: EBV renders B cells susceptible to HIV-1 in humanized mice
Source: Life Sci Alliance. 2020 Jun 23;3(8):e202000640. doi: 10.26508/lsa.202000640 (PMC7335381; doi:10.26508/lsa.202000640)
Supplement: Supplementary file 1 [file LSA-2020-00640_TableS1.xlsx]

## Sheet: Table S1
Table S1 - PBMCs stained for CD4 expression on B cells.
Case ID	Sex	Age	Disease
IM38	Female	10	Infectious Mononucleosis
IM41	Male	3	Infectious Mononucleosis
IM394	Female	2	Infectious Mononucleosis
PTLD361	Female	3	Post-transplant lymphoproliferative disorder
PTLD366	Female	1	Post-transplant lymphoproliferative disorder
PTLD388A	Male	4	Post-transplant lymphoproliferative disorder
BC27	Female	-	Healthy donor
BC29	Male	-	Healthy donor
BC30	Male	-	Healthy donor
CH01	Male	35	Healthy donor
CH02	Male	45	Healthy donor
CH03	Male	31	Healthy donor
CIM395B	Female	10	Hemophagocytic lymphohistiocytosis, secondary to Rickettsia infection; seronegative for EBV and CMV
- The age of certain blood donors is unknown as this data is not provided by the blood donation service.
