# Supplementary material for: EBV renders B cells susceptible to HIV-1 in humanized mice
Source: Life Sci Alliance. 2020 Jun 23;3(8):e202000640. doi: 10.26508/lsa.202000640 (PMC7335381; doi:10.26508/lsa.202000640)
Supplement: Supplementary file 2 [file LSA-2020-00640_TableS2.xlsx]

## Sheet: Table S2
Table S2 - Post-transplant DLBCL patient TMAs co-positive for CD4 expression and EBER1 RNA.
TMA ID	Sex	Age	Disease
I-2-l	Male	31	Monomorphic post-transplant lymphoproliferative disorder, DLBCL-like
I-3-a
I-4-g	Male	79	Polymorphic post-transplant lymphoproliferative disorder
