# Supplementary material for: EBV renders B cells susceptible to HIV-1 in humanized mice
Source: Life Sci Alliance. 2020 Jun 23;3(8):e202000640. doi: 10.26508/lsa.202000640 (PMC7335381; doi:10.26508/lsa.202000640)
Supplement: Supplementary file 5 [file LSA-2020-00640_TableS5.xlsx]

## Sheet: GO_up
	CD4			LCL
GO	pvalue	FDR	set.size	pvalue	FDR	set.size
GO:0034470 ncRNA processing				2.11052e-19	1.5844e-15	396
GO:0005743 mitochondrial inner membrane				6.23437e-19	1.5844e-15	471
GO:0042254 ribosome biogenesis				6.29729e-19	1.5844e-15	314
GO:0022613 ribonucleoprotein complex biogenesis				8.92184e-18	1.68355e-14	452
GO:0006364 rRNA processing				7.5208e-16	1.00906e-12	254
GO:0016072 rRNA metabolic process				8.02113e-16	1.00906e-12	260
GO:0098800 inner mitochondrial membrane protein complex				1.13614e-10	1.22508e-07	113
GO:0030684 preribosome				2.00496e-10	1.89168e-07	70
GO:0006415 translational termination				4.97044e-10	4.16854e-07	100
GO:0044455 mitochondrial membrane part				1.15554e-09	8.72198e-07	180
GO:0032543 mitochondrial translation				1.35848e-09	9.32164e-07	120
GO:0070125 mitochondrial translational elongation				2.07332e-09	1.26769e-06	84
GO:0006119 oxidative phosphorylation				2.18336e-09	1.26769e-06	97
GO:0000502 proteasome complex				2.58319e-09	1.29986e-06	66
GO:1905369 endopeptidase complex				2.58319e-09	1.29986e-06	66
GO:0022900 electron transport chain				4.50971e-09	2.12745e-06	95
GO:0022904 respiratory electron transport chain				5.51805e-09	2.45002e-06	93
GO:0005840 ribosome				5.96661e-09	2.502e-06	221
GO:0006397 mRNA processing				6.47725e-09	2.57317e-06	461
GO:0006521 regulation of cellular amino acid metabolic process				7.40776e-09	2.79569e-06	54
GO:0070126 mitochondrial translational termination				8.46779e-09	3.04357e-06	86
GO:0006399 tRNA metabolic process				1.16813e-08	4.00774e-06	178
GO:0070469 respiratory chain				1.80741e-08	5.93144e-06	83
GO:0051437 positive regulation of ubiquitin-protein ligase activity involved in regulation of mitotic cell cycle transition				2.36884e-08	7.44999e-06	76
GO:0098798 mitochondrial protein complex				2.72242e-08	8.21954e-06	145
GO:0008380 RNA splicing				2.97735e-08	8.24655e-06	388
GO:0033108 mitochondrial respiratory chain complex assembly				2.99092e-08	8.24655e-06	78
GO:0006414 translational elongation				3.12626e-08	8.24655e-06	130
GO:0034976 response to endoplasmic reticulum stress				3.2443e-08	8.24655e-06	260
GO:1904668 positive regulation of ubiquitin protein ligase activity				3.36796e-08	8.24655e-06	80
GO:0000375 RNA splicing, via transesterification reactions				3.3869e-08	8.24655e-06	295
GO:0042773 ATP synthesis coupled electron transport				3.74103e-08	8.82415e-06	78
GO:0005759 mitochondrial matrix				4.23617e-08	9.12538e-06	411
GO:0051439 regulation of ubiquitin-protein ligase activity involved in mitotic cell cycle				4.39274e-08	9.12538e-06	72
GO:0000377 RNA splicing, via transesterification reactions with bulged adenosine as nucleophile				4.44807e-08	9.12538e-06	291
GO:0000398 mRNA splicing, via spliceosome				4.44807e-08	9.12538e-06	291
GO:0051436 negative regulation of ubiquitin-protein ligase activity involved in mitotic cell cycle				4.47322e-08	9.12538e-06	71
GO:1904667 negative regulation of ubiquitin protein ligase activity				5.86129e-08	1.14576e-05	73
GO:0006986 response to unfolded protein				5.92007e-08	1.14576e-05	166
GO:0042775 mitochondrial ATP synthesis coupled electron transport				6.28618e-08	1.1862e-05	77
GO:1905368 peptidase complex				6.49341e-08	1.19542e-05	85
GO:1904666 regulation of ubiquitin protein ligase activity				8.41804e-08	1.51284e-05	84
GO:0006457 protein folding				9.03988e-08	1.58681e-05	215
GO:0042274 ribosomal small subunit biogenesis				1.0873e-07	1.86521e-05	64
GO:0022624 proteasome accessory complex				1.14999e-07	1.92892e-05	24
GO:0031145 anaphase-promoting complex-dependent catabolic process				1.25778e-07	2.06385e-05	78
GO:0008033 tRNA processing				1.85044e-07	2.97172e-05	117
GO:0035966 response to topologically incorrect protein				2.47361e-07	3.88975e-05	181
GO:0051443 positive regulation of ubiquitin-protein transferase activity				2.6787e-07	4.1263e-05	100
GO:0030490 maturation of SSU-rRNA				3.30043e-07	4.98233e-05	47
GO:0005746 mitochondrial respiratory chain				3.5439e-07	5.24498e-05	75
GO:0044452 nucleolar part				3.78408e-07	5.4133e-05	59
GO:0006520 cellular amino acid metabolic process				3.80107e-07	5.4133e-05	286
GO:0000313 organellar ribosome				3.9949e-07	5.45277e-05	73
GO:0005761 mitochondrial ribosome				3.9949e-07	5.45277e-05	73
GO:0042273 ribosomal large subunit biogenesis				4.08001e-07	5.45277e-05	65
GO:0030532 small nuclear ribonucleoprotein complex				4.11775e-07	5.45277e-05	61
GO:0098803 respiratory chain complex				4.21804e-07	5.46492e-05	67
GO:0005838 proteasome regulatory particle				4.27173e-07	5.46492e-05	21
GO:0051444 negative regulation of ubiquitin-protein transferase activity				4.86216e-07	6.02005e-05	79
GO:0033238 regulation of cellular amine metabolic process				4.86517e-07	6.02005e-05	74
GO:0005681 spliceosomal complex				5.12545e-07	6.23982e-05	172
GO:0043488 regulation of mRNA stability				6.73078e-07	8.06412e-05	141
GO:0043487 regulation of RNA stability				6.85598e-07	8.08577e-05	148
GO:0045333 cellular respiration				7.1633e-07	8.31825e-05	161
GO:0003735 structural constituent of ribosome				8.40049e-07	9.6071e-05	205
GO:0097525 spliceosomal snRNP complex				8.65814e-07	9.75397e-05	54
GO:0006120 mitochondrial electron transport, NADH to ubiquinone				9.63309e-07	0.000106927	46
GO:0030968 endoplasmic reticulum unfolded protein response				9.99388e-07	0.000109324	125
GO:0030433 ER-associated ubiquitin-dependent protein catabolic process				1.16572e-06	0.000125482	71
GO:0034620 cellular response to unfolded protein				1.18034e-06	0.000125482	128
GO:2000060 positive regulation of protein ubiquitination involved in ubiquitin-dependent protein catabolic process				1.20903e-06	0.000126746	90
GO:0044391 ribosomal subunit	6.75594e-06	0.00849897	157	1.26835e-06	0.000130347	157
GO:0000462 maturation of SSU-rRNA from tricistronic rRNA transcript (SSU-rRNA, 5.8S rRNA, LSU-rRNA)				1.27791e-06	0.000130347	36
GO:0032040 small-subunit processome				1.86765e-06	0.00018796	33
GO:0010257 NADH dehydrogenase complex assembly				2.05672e-06	0.000199027	55
GO:0032981 mitochondrial respiratory chain complex I assembly				2.05672e-06	0.000199027	55
GO:0097031 mitochondrial respiratory chain complex I biogenesis				2.05672e-06	0.000199027	55
GO:0005747 mitochondrial respiratory chain complex I				2.42014e-06	0.000225521	43
GO:0030964 NADH dehydrogenase complex				2.42014e-06	0.000225521	43
GO:0045271 respiratory chain complex I				2.42014e-06	0.000225521	43
GO:0035967 cellular response to topologically incorrect protein				2.52376e-06	0.000232309	141
GO:0071013 catalytic step 2 spliceosome				2.94691e-06	0.000267991	88
GO:0036498 IRE1-mediated unfolded protein response				3.12033e-06	0.000280384	66
GO:0009055 electron carrier activity				3.64791e-06	0.000323934	113
GO:0051438 regulation of ubiquitin-protein transferase activity				3.70568e-06	0.000325238	115
GO:0071166 ribonucleoprotein complex localization				3.74881e-06	0.000325241	122
GO:1990542 mitochondrial transmembrane transport				4.04366e-06	0.000346836	65
GO:0051082 unfolded protein binding				4.41599e-06	0.000374515	98
GO:0010608 posttranscriptional regulation of gene expression				6.40893e-06	0.000537496	458
GO:0030515 snoRNA binding				7.65043e-06	0.000630825	28
GO:0036503 ERAD pathway				7.76841e-06	0.000630825	88
GO:0000460 maturation of 5.8S rRNA				7.84187e-06	0.000630825	33
GO:0090501 RNA phosphodiester bond hydrolysis				7.85606e-06	0.000630825	125
GO:0044106 cellular amine metabolic process				8.49729e-06	0.000675132	115
GO:0034605 cellular response to heat				8.86605e-06	0.000697093	108
GO:0002474 antigen processing and presentation of peptide antigen via MHC class I				9.80673e-06	0.000763105	90
GO:0043624 cellular protein complex disassembly				1.05702e-05	0.000814121	193
GO:0071426 ribonucleoprotein complex export from nucleus				1.10099e-05	0.000839424	119
GO:0002479 antigen processing and presentation of exogenous peptide antigen via MHC class I, TAP-dependent				1.16532e-05	0.000879583	62
GO:0006888 ER to Golgi vesicle-mediated transport				1.19277e-05	0.000891385	171
GO:0031397 negative regulation of protein ubiquitination				1.30058e-05	0.000962433	127
GO:0030687 preribosome, large subunit precursor				1.39478e-05	0.00102211	28
GO:0009308 amine metabolic process				1.56112e-05	0.00113101	124
GO:2000058 regulation of protein ubiquitination involved in ubiquitin-dependent protein catabolic process				1.57335e-05	0.00113101	98
GO:0002223 stimulatory C-type lectin receptor signaling pathway				1.6926e-05	0.00119121	103
GO:0003954 NADH dehydrogenase activity				1.73064e-05	0.00119121	41
GO:0008137 NADH dehydrogenase (ubiquinone) activity				1.73064e-05	0.00119121	41
GO:0050136 NADH dehydrogenase (quinone) activity				1.73064e-05	0.00119121	41
GO:0009408 response to heat				1.736e-05	0.00119121	153
GO:0006403 RNA localization				1.83139e-05	0.00124393	200
GO:0016887 ATPase activity				1.84578e-05	0.00124393	413
GO:0005732 small nucleolar ribonucleoprotein complex				1.9365e-05	0.00129351	18
GO:0038061 NIK/NF-kappaB signaling				2.01325e-05	0.00133298	109
GO:0006839 mitochondrial transport				2.22422e-05	0.00145987	268
GO:0002220 innate immune response activating cell surface receptor signaling pathway				2.30177e-05	0.00149774	105
GO:0043021 ribonucleoprotein complex binding				2.44756e-05	0.00156886	104
GO:0016655 oxidoreductase activity, acting on NAD(P)H, quinone or similar compound as acceptor				2.45264e-05	0.00156886	55
GO:0019083 viral transcription				2.8464e-05	0.00179254	178
GO:0015934 large ribosomal subunit				2.84982e-05	0.00179254	92
GO:0006353 DNA-templated transcription, termination				2.91596e-05	0.00181898	100
GO:0030970 retrograde protein transport, ER to cytosol				3.25415e-05	0.00199694	28
GO:1903513 endoplasmic reticulum to cytosol transport				3.25415e-05	0.00199694	28
GO:0009266 response to temperature stimulus				3.436e-05	0.00207652	207
GO:1902600 hydrogen ion transmembrane transport				3.45397e-05	0.00207652	106
GO:0016651 oxidoreductase activity, acting on NAD(P)H				3.46637e-05	0.00207652	95
GO:0019080 viral gene expression				3.67241e-05	0.00215222	189
GO:0001736 establishment of planar polarity				3.67827e-05	0.00215222	119
GO:0007164 establishment of tissue polarity				3.67827e-05	0.00215222	119
GO:0031396 regulation of protein ubiquitination				3.81812e-05	0.00221686	242
GO:0015992 proton transport				3.84783e-05	0.00221706	147
GO:0070972 protein localization to endoplasmic reticulum				3.88684e-05	0.00222257	123
GO:0006354 DNA-templated transcription, elongation				3.95245e-05	0.00224309	124
GO:1903321 negative regulation of protein modification by small protein conjugation or removal				4.04563e-05	0.00226874	136
GO:0031398 positive regulation of protein ubiquitination				4.05776e-05	0.00226874	173
GO:0060071 Wnt signaling pathway, planar cell polarity pathway				4.40784e-05	0.00244635	109
GO:1900034 regulation of cellular response to heat				4.4631e-05	0.00245894	76
GO:0051168 nuclear export				4.50561e-05	0.00246437	184
GO:0097526 spliceosomal tri-snRNP complex				4.59116e-05	0.0024931	25
GO:0006405 RNA export from nucleus				4.68852e-05	0.00252778	120
GO:0090175 regulation of establishment of planar polarity				4.79343e-05	0.00256601	110
GO:0090502 RNA phosphodiester bond hydrolysis, endonucleolytic				4.91506e-05	0.0026126	65
GO:0090305 nucleic acid phosphodiester bond hydrolysis				5.57589e-05	0.00292641	264
GO:0006368 transcription elongation from RNA polymerase II promoter				5.58297e-05	0.00292641	95
GO:0006818 hydrogen transport				6.03877e-05	0.00314349	149
GO:0000466 maturation of 5.8S rRNA from tricistronic rRNA transcript (SSU-rRNA, 5.8S rRNA, LSU-rRNA)				6.08995e-05	0.00314842	21
GO:0000470 maturation of LSU-rRNA				7.19687e-05	0.00369537	25
GO:0030686 90S preribosome				7.67834e-05	0.00391596	26
GO:0042623 ATPase activity, coupled				8.01919e-05	0.00406234	309
GO:1903322 positive regulation of protein modification by small protein conjugation or removal				8.22689e-05	0.00413977	188
GO:0001738 morphogenesis of a polarized epithelium				8.33479e-05	0.00416629	130
GO:1903320 regulation of protein modification by small protein conjugation or removal				8.6088e-05	0.00427495	264
GO:0071011 precatalytic spliceosome				9.03761e-05	0.00445856	25
GO:0042590 antigen processing and presentation of exogenous peptide antigen via MHC class I				9.93364e-05	0.00486878	65
GO:0031597 cytosolic proteasome complex				0.000104085	0.00506863	12
GO:0000469 cleavage involved in rRNA processing				0.000133492	0.00631919	25
GO:1903050 regulation of proteolysis involved in cellular protein catabolic process				0.000133495	0.00631919	223
GO:0090670 RNA localization to Cajal body				0.000133952	0.00631919	16
GO:0090671 telomerase RNA localization to Cajal body				0.000133952	0.00631919	16
GO:0090672 telomerase RNA localization				0.000133952	0.00631919	16
GO:0006406 mRNA export from nucleus				0.000139405	0.00649524	105
GO:0071427 mRNA-containing ribonucleoprotein complex export from nucleus				0.000139405	0.00649524	105
GO:0031123 RNA 3'-end processing				0.000140503	0.00650623	110
GO:0010498 proteasomal protein catabolic process				0.000146568	0.00674572	401
GO:0000315 organellar large ribosomal subunit				0.000153945	0.00699985	32
GO:0005762 mitochondrial large ribosomal subunit				0.000153945	0.00699985	32
GO:1903052 positive regulation of proteolysis involved in cellular protein catabolic process				0.000167865	0.00758708	167
GO:0008540 proteasome regulatory particle, base subcomplex				0.000188893	0.00848671	12
GO:0071826 ribonucleoprotein complex subunit organization				0.000199449	0.00890793	209
GO:0050906 detection of stimulus involved in sensory perception	2.56334e-07	0.00193481	465
GO:0022626 cytosolic ribosome	6.23371e-07	0.0023526	108
GO:0000786 nucleosome	1.86012e-06	0.00394005	99
GO:0009593 detection of chemical stimulus	2.08799e-06	0.00394005	450
GO:0006614 SRP-dependent cotranslational protein targeting to membrane	4.28825e-06	0.00647355	93

## Sheet: GO_down
	CD4			LCL
GO	pvalue	FDR	set.size	pvalue	FDR	set.size
GO:0007067 mitotic nuclear division	5.90126e-21	4.45427e-17	429
GO:0000819 sister chromatid segregation	2.80502e-19	1.05861e-15	213
GO:0007059 chromosome segregation	9.62142e-19	2.42075e-15	317
GO:0044770 cell cycle phase transition	1.28689e-16	2.42836e-13	474
GO:0098813 nuclear chromosome segregation	6.67307e-16	1.00737e-12	270
GO:0044772 mitotic cell cycle phase transition	1.92695e-15	2.4241e-12	447
GO:0007062 sister chromatid cohesion	1.56459e-14	1.68708e-11	124
GO:0000775 chromosome, centromeric region	1.53918e-13	1.45222e-10	184
GO:0005819 spindle	8.37771e-13	7.02611e-10	286
GO:0006260 DNA replication	1.94852e-12	1.37487e-09	287
GO:0000070 mitotic sister chromatid segregation	2.00365e-12	1.37487e-09	132
GO:0098687 chromosomal region	2.98472e-11	1.87739e-08	341
GO:0000776 kinetochore	4.37685e-10	2.54126e-07	129
GO:0000226 microtubule cytoskeleton organization	5.01671e-10	2.64284e-07	406
GO:0018205 peptidyl-lysine modification	5.25206e-10	2.64284e-07	396
GO:0006261 DNA-dependent DNA replication	1.28654e-09	6.06924e-07	135
GO:0034340 response to type I interferon	2.08745e-09	9.26829e-07	83
GO:0044839 cell cycle G2/M phase transition	2.48705e-09	1.0429e-06	192
GO:0000793 condensed chromosome	3.00374e-09	1.19328e-06	201
GO:0007346 regulation of mitotic cell cycle	3.66352e-09	1.38261e-06	465
GO:0003682 chromatin binding	3.86651e-09	1.38974e-06	474
GO:0060337 type I interferon signaling pathway	4.40797e-09	1.44658e-06	79
GO:0071357 cellular response to type I interferon	4.40797e-09	1.44658e-06	79
GO:0016570 histone modification	7.30444e-09	2.29725e-06	427
GO:0000779 condensed chromosome, centromeric region	8.15241e-09	2.46138e-06	109
GO:0005813 centrosome	9.17616e-09	2.63663e-06	480
GO:0000086 G2/M transition of mitotic cell cycle	9.43151e-09	2.63663e-06	183
GO:0006310 DNA recombination	9.79687e-09	2.64096e-06	250
GO:0044843 cell cycle G1/S phase transition	1.17074e-08	3.03055e-06	236
GO:0000922 spindle pole	1.20451e-08	3.03055e-06	124
GO:0000082 G1/S transition of mitotic cell cycle	2.21632e-08	5.39639e-06	226
GO:0000777 condensed chromosome kinetochore	3.37581e-08	7.96269e-06	100
GO:1901987 regulation of cell cycle phase transition	6.788e-08	1.5526e-05	315
GO:0051983 regulation of chromosome segregation	1.02496e-07	2.2754e-05	78
GO:0004386 helicase activity	1.14521e-07	2.46974e-05	149
GO:0005874 microtubule	1.79559e-07	3.76475e-05	389
GO:0000075 cell cycle checkpoint	1.87955e-07	3.83429e-05	221
GO:0051783 regulation of nuclear division	2.05239e-07	4.07669e-05	156
GO:0033044 regulation of chromosome organization	2.29952e-07	4.44645e-05	132
GO:0007051 spindle organization	2.35636e-07	4.44645e-05	100
GO:0050867 positive regulation of cell activation	2.5816e-07	4.69441e-05	283
GO:1901990 regulation of mitotic cell cycle phase transition	2.61215e-07	4.69441e-05	294
GO:0002521 leukocyte differentiation	3.09161e-07	5.42685e-05	454
GO:0007159 leukocyte cell-cell adhesion	3.35746e-07	5.75957e-05	469
GO:0051052 regulation of DNA metabolic process	3.64918e-07	6.1209e-05	352
GO:0002696 positive regulation of leukocyte activation	3.7448e-07	6.14473e-05	274
GO:0070486 leukocyte aggregation	3.96295e-07	6.36433e-05	437
GO:0051607 defense response to virus	5.19235e-07	8.16498e-05	225
GO:0071593 lymphocyte aggregation	6.04991e-07	9.2463e-05	430
GO:0009615 response to virus	6.125e-07	9.2463e-05	303
GO:0042110 T cell activation	6.5456e-07	9.50119e-05	429
GO:0070489 T cell aggregation	6.5456e-07	9.50119e-05	429
GO:0031349 positive regulation of defense response	7.31189e-07	0.000104132	393
GO:0000910 cytokinesis	8.05335e-07	0.000112568	134
GO:0007088 regulation of mitotic nuclear division	1.21246e-06	0.000166393	133
GO:0002694 regulation of leukocyte activation	1.46616e-06	0.000197618	422
GO:0098552 side of membrane	1.75395e-06	0.00023226	399
GO:0031625 ubiquitin protein ligase binding	1.91377e-06	0.000248603	275
GO:0051640 organelle localization	1.95642e-06	0.000248603	469
GO:0045088 regulation of innate immune response	1.98703e-06	0.000248603	349
GO:0010948 negative regulation of cell cycle process	2.00911e-06	0.000248603	219
GO:0022409 positive regulation of cell-cell adhesion	2.28321e-06	0.000277962	232
GO:0007052 mitotic spindle organization	2.32477e-06	0.00027853	48
GO:0004674 protein serine/threonine kinase activity	2.44472e-06	0.000287495	443
GO:0051656 establishment of organelle localization	2.50655e-06	0.000287495	406
GO:0005876 spindle microtubule	2.51387e-06	0.000287495	53
GO:0071346 cellular response to interferon-gamma	2.85741e-06	0.000316617	132
GO:0001819 positive regulation of cytokine production	2.87435e-06	0.000316617	375
GO:0044389 ubiquitin-like protein ligase binding	2.89435e-06	0.000316617	281
GO:1903039 positive regulation of leukocyte cell-cell adhesion	3.24834e-06	0.000350264	204
GO:0034341 response to interferon-gamma	3.57939e-06	0.000379159	153
GO:0006270 DNA replication initiation	3.61678e-06	0.000379159	39
GO:0051225 spindle assembly	3.70311e-06	0.000379541	82
GO:0051249 regulation of lymphocyte activation	3.72099e-06	0.000379541	369
GO:0050865 regulation of cell activation	4.00143e-06	0.000402704	455
GO:0090068 positive regulation of cell cycle process	4.41865e-06	0.000438841	234
GO:0045785 positive regulation of cell adhesion	4.67514e-06	0.000458285	364
GO:0016573 histone acetylation	5.04765e-06	0.000488457	145
GO:0045787 positive regulation of cell cycle	5.3685e-06	0.000506547	314
GO:0018393 internal peptidyl-lysine acetylation	5.40551e-06	0.000506547	150
GO:0051251 positive regulation of lymphocyte activation	5.43592e-06	0.000506547	250
GO:0071897 DNA biosynthetic process	6.04533e-06	0.000556465	187
GO:0006473 protein acetylation	6.59557e-06	0.000599799	182
GO:0008094 DNA-dependent ATPase activity	8.3009e-06	0.000745895	75
GO:0006302 double-strand break repair	8.46567e-06	0.000751752	197
GO:0030496 midbody	9.10014e-06	0.000798696	133
GO:1903037 regulation of leukocyte cell-cell adhesion	9.36102e-06	0.00081215	296
GO:0019884 antigen processing and presentation of exogenous antigen	9.60429e-06	0.000823786	165
GO:0045786 negative regulation of cell cycle	1.08143e-05	0.000905016	447
GO:0050870 positive regulation of T cell activation	1.08414e-05	0.000905016	196
GO:0031570 DNA integrity checkpoint	1.0911e-05	0.000905016	159
GO:0002250 adaptive immune response	1.13945e-05	0.000934845	332
GO:1902275 regulation of chromatin organization	1.15355e-05	0.000936234	147
GO:0031023 microtubule organizing center organization	1.24657e-05	0.00100097	113
GO:0002478 antigen processing and presentation of exogenous peptide antigen	1.26121e-05	0.00100206	158
GO:0019882 antigen processing and presentation	1.29135e-05	0.00101533	219
GO:0043543 protein acylation	1.3538e-05	0.00105345	213
GO:0042113 B cell activation	1.39383e-05	0.0010618	217
GO:0006475 internal protein amino acid acetylation	1.4015e-05	0.0010618	156
GO:0048002 antigen processing and presentation of peptide antigen	1.40673e-05	0.0010618	175
GO:0003678 DNA helicase activity	1.57327e-05	0.00117575	49
GO:0034502 protein localization to chromosome	1.62228e-05	0.00120049	62
GO:0016604 nuclear body	1.67974e-05	0.0012231	347
GO:0018394 peptidyl-lysine acetylation	1.68525e-05	0.0012231	156
GO:0030261 chromosome condensation	1.9133e-05	0.00137311	33
GO:0000940 condensed chromosome outer kinetochore	1.92832e-05	0.00137311	12
GO:0033045 regulation of sister chromatid segregation	2.09659e-05	0.00147898	61
GO:0051297 centrosome organization	2.19938e-05	0.00153712	104
GO:0001047 core promoter binding	2.33577e-05	0.00161747	155
GO:0050863 regulation of T cell activation	2.36453e-05	0.0016225	282
GO:0002757 immune response-activating signal transduction	2.57215e-05	0.00174906	420
GO:0048193 Golgi vesicle transport	2.69003e-05	0.00180366	304
GO:0043903 regulation of symbiosis, encompassing mutualism through parasitism	2.70023e-05	0.00180366	274
GO:0000725 recombinational repair	2.88531e-05	0.00191038	93
GO:1903829 positive regulation of cellular protein localization	2.92312e-05	0.00191858	349
GO:1902850 microtubule cytoskeleton organization involved in mitosis	3.00764e-05	0.00195704	51
GO:0002573 myeloid leukocyte differentiation	3.29933e-05	0.00212849	184
GO:0002764 immune response-regulating signaling pathway	3.44163e-05	0.00220148	452
GO:0090307 mitotic spindle assembly	3.53456e-05	0.00224192	50
GO:0051169 nuclear transport	3.61743e-05	0.00227537	453
GO:0060333 interferon-gamma-mediated signaling pathway	3.67403e-05	0.00229187	81
GO:0015631 tubulin binding	3.78748e-05	0.00234033	281
GO:0050000 chromosome localization	3.82844e-05	0.00234033	65
GO:0000724 double-strand break repair via homologous recombination	3.84475e-05	0.00234033	92
GO:0006913 nucleocytoplasmic transport	4.40343e-05	0.00261619	445
GO:0000083 regulation of transcription involved in G1/S transition of mitotic cell cycle	4.43327e-05	0.00261619	26
GO:0030098 lymphocyte differentiation	4.4341e-05	0.00261619	306
GO:0051321 meiotic cell cycle	4.43657e-05	0.00261619	210
GO:0051303 establishment of chromosome localization	4.68971e-05	0.00274403	64
GO:0022407 regulation of cell-cell adhesion	4.78453e-05	0.00275249	368
GO:0016925 protein sumoylation	4.81261e-05	0.00275249	130
GO:0002699 positive regulation of immune effector process	4.81357e-05	0.00275249	153
GO:0002429 immune response-activating cell surface receptor signaling pathway	5.37397e-05	0.00303604	292
GO:0009897 external side of plasma membrane	5.38989e-05	0.00303604	209
GO:0032388 positive regulation of intracellular transport	5.78558e-05	0.00323478	278
GO:0001159 core promoter proximal region DNA binding	6.1059e-05	0.00338878	366
GO:0051310 metaphase plate congression	6.30224e-05	0.00345839	47
GO:0043161 proteasome-mediated ubiquitin-dependent protein catabolic process	6.32297e-05	0.00345839	370
GO:0002768 immune response-regulating cell surface receptor signaling pathway	6.53458e-05	0.00354128	323
GO:0000987 core promoter proximal region sequence-specific DNA binding	6.56835e-05	0.00354128	363
GO:0050792 regulation of viral process	6.83893e-05	0.00365128	252
GO:0070507 regulation of microtubule cytoskeleton organization	6.88738e-05	0.00365128	112
GO:0072686 mitotic spindle	6.9175e-05	0.00365128	55
GO:0008017 microtubule binding	7.2438e-05	0.00379696	210
GO:0002697 regulation of immune effector process	7.32789e-05	0.00381454	308
GO:0010498 proteasomal protein catabolic process	7.90567e-05	0.0040671	401
GO:0006997 nucleus organization	7.92941e-05	0.0040671	137
GO:0034399 nuclear periphery	7.9747e-05	0.0040671	118
GO:0051304 chromosome separation	8.3997e-05	0.0042551	67
GO:0005525 GTP binding	9.31913e-05	0.00468123	364
GO:0007030 Golgi organization	9.36495e-05	0.00468123	99
GO:0050851 antigen receptor-mediated signaling pathway	9.52314e-05	0.00472899	198
GO:0002263 cell activation involved in immune response	9.89927e-05	0.00488364	215
GO:0061640 cytoskeleton-dependent cytokinesis	0.0001001	0.0049062	41
GO:0043900 regulation of multi-organism process	0.000103015	0.0050165	363
GO:0008134 transcription factor binding	0.000104676	0.0050647	498
GO:0016605 PML body	0.000110922	0.00529439	95
GO:0006890 retrograde vesicle-mediated transport, Golgi to ER	0.000111339	0.00529439	80
GO:0002253 activation of immune response	0.000111527	0.00529439	473
GO:0002366 leukocyte activation involved in immune response	0.00011879	0.00560392	213
GO:0006312 mitotic recombination	0.000120477	0.00564821	45
GO:0019001 guanyl nucleotide binding	0.000128184	0.00597243	385
GO:0045089 positive regulation of innate immune response	0.000131708	0.00609895	287
GO:0033047 regulation of mitotic sister chromatid segregation	0.000133333	0.00613655	53
GO:0030217 T cell differentiation	0.000134727	0.00616314	207
GO:1903046 meiotic cell cycle process	0.000139126	0.00632603	175
GO:1903311 regulation of mRNA metabolic process	0.000142105	0.00642282	124
GO:0006403 RNA localization	0.000144222	0.00645316	200
GO:0032392 DNA geometric change	0.000144685	0.00645316	80
GO:0038093 Fc receptor signaling pathway	0.000145342	0.00645316	183
GO:0032561 guanyl ribonucleotide binding	0.000150054	0.00658699	384
GO:1901988 negative regulation of cell cycle phase transition	0.000150101	0.00658699	156
GO:0032386 regulation of intracellular transport	0.000157598	0.00687602	454
GO:0038095 Fc-epsilon receptor signaling pathway	0.000165007	0.00715789	123
GO:0005875 microtubule associated complex	0.000168014	0.00720764	143
GO:0000731 DNA synthesis involved in DNA repair	0.000168064	0.00720764	73
GO:0000281 mitotic cytokinesis	0.000173909	0.00741618	33
GO:0045296 cadherin binding	0.00017758	0.0075302	302
GO:0016887 ATPase activity	0.000184262	0.00776989	413
GO:0019903 protein phosphatase binding	0.000188714	0.00791341	110
GO:0098641 cadherin binding involved in cell-cell adhesion	0.000194522	0.00811189	286
GO:0090329 regulation of DNA-dependent DNA replication	0.000196624	0.00815451	42
GO:0000978 RNA polymerase II core promoter proximal region sequence-specific DNA binding	0.000198401	0.00818324	344
GO:0003713 transcription coactivator activity	0.000204759	0.00835778	290
GO:0032508 DNA duplex unwinding	0.000205931	0.00835778	75
GO:0000077 DNA damage checkpoint	0.000205955	0.00835778	149
GO:0000732 strand displacement	0.000210279	0.00848762	26
GO:0098632 protein binding involved in cell-cell adhesion	0.00021655	0.00869427	296
GO:1901991 negative regulation of mitotic cell cycle phase transition	0.000224092	0.00894946	145
GO:0002474 antigen processing and presentation of peptide antigen via MHC class I	0.000234327	0.00930893	90
GO:0051236 establishment of RNA localization	0.000242495	0.00958299	170
GO:0016571 histone methylation	0.000248358	0.00976357	129
GO:0010639 negative regulation of organelle organization	0.000252448	0.00987293	259

## Sheet: GO_down_CD4_up_LCL
	CD4			LCL
GO	pvalue	FDR	set.size	pvalue	FDR	set.size
GO:0002474 antigen processing and presentation of peptide antigen via MHC class I	0.000234327	0.00930893	90	9.80673e-06	0.000763105	90
GO:0016887 ATPase activity	0.000184262	0.00776989	413	1.84578e-05	0.00124393	413
GO:0006403 RNA localization	0.000144222	0.00645316	200	1.83139e-05	0.00124393	200
GO:0010498 proteasomal protein catabolic process	7.90567e-05	0.0040671	401	0.000146568	0.00674572	401

## Sheet: KEGG
	CD4			LCL
KEGG Pathway	pvalue	FDR	set.size	pvalue	FDR	set.size
Protein processing in endoplasmic reticulum				9.24387e-06	0.0025698	166
Proteasome				0.000408566	0.0390622	44
Parkinson's disease				0.000421535	0.0390622	142
Oxidative phosphorylation				0.000591356	0.0410992	133
Cell cycle	3.2451e-07	9.02137e-05	124
Viral carcinogenesis	1.20286e-05	0.00167197	204
HTLV-I infection	2.81625e-05	0.00260972	255
Systemic lupus erythematosus	5.08899e-05	0.00353685	131
Cytokine-cytokine receptor interaction	0.000154948	0.00739473	263
p53 signaling pathway	0.000159599	0.00739473	69
Alcoholism	0.000296583	0.0117786	179
MicroRNAs in cancer	0.000561232	0.0195028	150
Oocyte meiosis	0.00140578	0.043423	120
