# Supplementary material for: EBV renders B cells susceptible to HIV-1 in humanized mice
Source: Life Sci Alliance. 2020 Jun 23;3(8):e202000640. doi: 10.26508/lsa.202000640 (PMC7335381; doi:10.26508/lsa.202000640)
Supplement: Supplementary file 6 [file LSA-2020-00640_TableS6.xlsx]

## Sheet: Table S6
Table S6 - Oligonucleotides.
Oligonucleotides and sequences	ID	Source
5´ HIV-1 integration junctions nrLAM-PCR: Linear Amplification 5′CCCTGGTGTGTAGTTCTGCC3′	N/A	1
5´ HIV-1 integration junctions nrLAM-PCR: First Exponential Amplification 5′CAATCAGGGAAGTAGCCTTGTG3′	N/A	1
5´ HIV-1 integration junctions nrLAM-PCR: First Exponential Amplification 5’GACCCGGGAGATCTGAATTC3’	N/A	2
5´ HIV-1 integration junctions nrLAM-PCR: Second Exponential Amplification 5′TCGTCGGCAGCGTCAGATGTGTATAAGAGACAG-N0–3-TGTGGTAGACCCACAGATCAAG3′	N/A	1
5´ HIV-1 integration junctions nrLAM-PCR: Second Exponential Amplification 5’GTCTCGTGGGCTCGGAGATGTGTATAAGAGACAG-N0–3-GATCTGAATTCAGTGGCACAG3’	N/A	1
5´ HIV-1 integration junctions nrLAM-PCR: Linker 5’CCTAACTGCTGTGCCACTGAATTCAGATCTCCCGGGTC3’	N/A	2
Unspliced HIV qPCR fw primer: 5'GCACTTTAAATTTTCCCATTAGTCCTA3'	mf299	3
Unspliced HIV qPCR rv primer: 5'CAAATTTCTACTAATGCTTTTATTTTTTC3'	mf302	3
Unspliced HIV qPCR probe: 5'FAM-AAGCCAGGAATGGATGGCC-TAMRA3'	mf348	3
Unspliced & single-spliced HIV qPCR fw primer for NL4-3 and standard: 5'GGCAGGGATATTCACCATTATCGTTTCAGA3'	mf222	4
Unspliced & single-spliced HIV qPCR fw primer for JR-FL and YU2: 5’GGCAGGGATACTCACCATTATCGTTTCAGA3'	mf222_JRFL_YU2	This paper
Unspliced & single-spliced HIV qPCR rv primer: 5'GGATCTGTCTCTGTCTCTCTCTCCACC3'	mf83	3
Unspliced & single-spliced HIV qPCR probe: 5'FAM-AGGGGACCCGACAGGCCC-TAMRA3'	mf226	3
Multiple-spliced HIV qPCR fw primer for standard: 5'ACAGTCAGACTCATCAAGTTTCTCTATCAAAGCA3'	mf84	3
Multiple-spliced HIV qPCR fw primer for NL4-3 and JR-FL: 5'ACAGTCAGACTCATCAAGCTTCTCTATCAAAGCA3'	mf84_NL4.3_JRFL	This paper
Multiple-spliced HIV qPCR fw primer for YU2: 5'ACAGTCAGACTCATCAAAGTTCTCTATCAAAGCA3'	mf84_YU2	This paper
Multiple-spliced HIV qPCR rv primer: same as for unspliced & single-spliced	mf83	3
Multiple-spliced HIV qPCR probe: same as for unspliced & single-spliced	mf226	3
1. Kok YL, et al. Monocyte-derived macrophages exhibit distinct and more restricted HIV-1 integration site repertoire than CD4+ T cells. Sci Rep. 2016;6:24157.
2. Paruzynski A, et al. Genome-wide high-throughput integrome analyses by nrLAM-PCR and next-generation sequencing. Nat Protoc. 2010;5(8):1379-1395.
3. Schmid A, et al. Profound depletion of HIV-1 transcription in patients initiating antiretroviral therapy during acute infection. Plos One. 2010;5(10):e13310
4. Althaus CF, et al. Rational design of HIV-1 fluorescent hydrolysis probes considering phylogenetic variation and probe performance. J Virol Methods. 2010;165(2):151-160.
