# Supplementary material for: EBV renders B cells susceptible to HIV-1 in humanized mice
Source: Life Sci Alliance. 2020 Jun 23;3(8):e202000640. doi: 10.26508/lsa.202000640 (PMC7335381; doi:10.26508/lsa.202000640)
Supplement: Supplementary file 7 [file LSA-2020-00640_TableS7.xlsx]

## Sheet: Table S7
Table S7 - Monoclonal Antibodies
Target and conjugation	Supplier	Clone
Anti-HLA-DR, PE-CF594-conjugated	BD Biosciences	G46-6
Anti-CD8, PerCP-conjugated, mouse monoclonal	Biolegend	SK1
Anti-PD1, APC-conjugated, mouse monoclonal	Biolegend	EH12.2H7
Anti-CD4, BV605-conjugated, mouse monoclonal	Biolegend	OKT4
Anti-CD45, Pacific Blue-conjugated, mouse monoclonal	Biolegend	HI30
Anti-CD3, BV785-conjugated, mouse monoclonal	Biolegend	OKT3
Anti-CD19, A700-conjugated, mouse monoclonal	Biolegend	HIB19
Anti-Tim3, PE-conjugated, rat monoclonal	R&D systems	FAB2365P
Anti-p24, PE-conjugated, mouse monoclonal	Beckman Coulter	KC57
Anti-CD45RA, BV510-conjugated, mouse monoclonal	Biolegend	HI100
Anti-CD62L, APC-conjugated, mouse monoclonal	Biolegend	DREG-56
Anti-CD4, APC-Cy7-conjugated, mouse monoclonal	Biolegend	OKT4
Anti-CXCR4, APC-conjugated, mouse monoclonal	Biolegend	12G5
IgG2a, APC-conjugated, mouse monoclonal (isotype control for clone 12G5)	Biolegend	MOPC-173
